# Supplementary material for: RAD50 deficiency is a predictor of platinum sensitivity in sporadic epithelial ovarian cancers
Source: Mol Biomed. 2020 Dec 30;1:19. doi: 10.1186/s43556-020-00023-y (PMC8607373; doi:10.1186/s43556-020-00023-y)
Supplement: Supplementary file 1 — Additional file 1: Supplementary Table 1. Patient demographics and pathological features in ovarian cancer. Supplementary Table 2. The correlation between RAD50 nuclear and cytoplasmic expression and clinicopathological parameters. Supplementary Table 3. Cell cycle quantification following cisplatin treatment in control and RAD50_KD cell lines. Supplementary methods. [file 43556_2020_23_MOESM1_ESM.zip]

Archive with 2 entries (2 files):
- Supplementary methods and tables.docx
- Supplementary_Table_S3.xlsx
