# Supplementary material for: RAD50 deficiency is a predictor of platinum sensitivity in sporadic epithelial ovarian cancers
Source: Mol Biomed. 2020 Dec 30;1:19. doi: 10.1186/s43556-020-00023-y (PMC8607373; doi:10.1186/s43556-020-00023-y)
Supplement: Supplementary file 1 — Additional file 1: Supplementary Table 1. Patient demographics and pathological features in ovarian cancer. Supplementary Table 2. The correlation between RAD50 nuclear and cytoplasmic expression and clinicopathological parameters. Supplementary Table 3. Cell cycle quantification following cisplatin treatment in control and RAD50_KD cell lines. Supplementary methods. [file 43556_2020_23_MOESM1_ESM.zip › Supplementary_Table_S3.xlsx]

## Sheet: RAD50 and associated variants
Cell Line	Locus	Allele	Enesmbl Gene ID	Ensembl transcript ID	Feature	Consequence	cDNA_position	CDS_position	Protein_position	Amino_acids	Codons	Existing_variation	Extra
A2780cis	5:131973821-131973821	A	ENSG00000113522	ENST00000265335.6	Transcript	missense_variant	3911	3524	1175	A/D	gCt/gAt	-	IMPACT=MODERATE;SYMBOL=RAD50;BIOTYPE=protein_coding;EXON=23/25;STRAND=1;SYMBOL_SOURCE=HGNC;HGNC_ID=9816;SIFT=deleterious(0.01);PolyPhen=probably_damaging(0.959)
A2780cis	5:131973821-131973821	A	ENSG00000113522	ENST00000378823.3	Transcript	missense_variant	3925	3107	1036	A/D	gCt/gAt	-	IMPACT=MODERATE;SYMBOL=RAD50;BIOTYPE=protein_coding;EXON=23/25;STRAND=1;SYMBOL_SOURCE=HGNC;HGNC_ID=9816;SIFT=deleterious(0.01);PolyPhen=probably_damaging(0.959)
A2780cis	5:131973821-131973821	A	ENSG00000223442	ENST00000417516.1	Transcript	non_coding_transcript_exon_variant	311	-	-	-	-	-	IMPACT=MODIFIER;SYMBOL=AC004041.2;BIOTYPE=antisense;EXON=2/2;STRAND=-1;SYMBOL_SOURCE=Clone_based_vega_gene
A2780cis	5:131973821-131973821	A	ENSG00000223442	ENST00000435042.1	Transcript	non_coding_transcript_exon_variant	419	-	-	-	-	-	IMPACT=MODIFIER;SYMBOL=AC004041.2;BIOTYPE=antisense;EXON=4/4;STRAND=-1;SYMBOL_SOURCE=Clone_based_vega_gene
A2780cis	5:131973821-131973821	A	ENSG00000113522	ENST00000455677.1	Transcript	missense_variant	159	161	54	A/D	gCt/gAt	-	IMPACT=MODERATE;SYMBOL=RAD50;BIOTYPE=protein_coding;EXON=3/5;STRAND=1;FLAGS=cds_start_NF;SYMBOL_SOURCE=HGNC;HGNC_ID=9816;SIFT=tolerated(0.06);PolyPhen=benign(0.283)
A2780cis	5:131973821-131973821	A	ENSG00000223442	ENST00000457489.1	Transcript	intron_variant,non_coding_transcript_variant	-	-	-	-	-	-	IMPACT=MODIFIER;SYMBOL=AC004041.2;BIOTYPE=antisense;INTRON=2/2;STRAND=-1;SYMBOL_SOURCE=Clone_based_vega_gene
A2780cis	5:131973821-131973821	A	ENSG00000223442	ENST00000458509.1	Transcript	non_coding_transcript_exon_variant	326	-	-	-	-	-	IMPACT=MODIFIER;SYMBOL=AC004041.2;BIOTYPE=antisense;EXON=3/3;STRAND=-1;SYMBOL_SOURCE=Clone_based_vega_gene
A2780cis	5:131973821-131973821	A	ENSG00000113522	ENST00000533482.1	Transcript	3_prime_UTR_variant,NMD_transcript_variant	3846	-	-	-	-	-	IMPACT=MODIFIER;SYMBOL=RAD50;BIOTYPE=nonsense_mediated_decay;EXON=23/25;STRAND=1;SYMBOL_SOURCE=HGNC;HGNC_ID=9816
A2780cis	8:90983463-90983463	T	ENSG00000104320	ENST00000265433.3	Transcript	missense_variant	795	640	214	G/R	Gga/Aga	-	IMPACT=MODERATE;SYMBOL=NBN;BIOTYPE=protein_coding;EXON=6/16;STRAND=-1;SYMBOL_SOURCE=HGNC;HGNC_ID=7652;SIFT=tolerated(0.4);PolyPhen=possibly_damaging(0.59)
A2780cis	8:90983463-90983463	T	ENSG00000104320	ENST00000396252.2	Transcript	3_prime_UTR_variant,NMD_transcript_variant	1036	-	-	-	-	-	IMPACT=MODIFIER;SYMBOL=NBN;BIOTYPE=nonsense_mediated_decay;EXON=9/19;STRAND=-1;SYMBOL_SOURCE=HGNC;HGNC_ID=7652
A2780cis	8:90983463-90983463	T	ENSG00000104320	ENST00000409330.1	Transcript	missense_variant	800	394	132	G/R	Gga/Aga	-	IMPACT=MODERATE;SYMBOL=NBN;BIOTYPE=protein_coding;EXON=6/16;STRAND=-1;SYMBOL_SOURCE=HGNC;HGNC_ID=7652;SIFT=tolerated(0.44);PolyPhen=possibly_damaging(0.59)
A2780cis	8:90983463-90983463	T	ENSG00000104320	ENST00000517772.1	Transcript	missense_variant	601	394	132	G/R	Gga/Aga	-	IMPACT=MODERATE;SYMBOL=NBN;BIOTYPE=protein_coding;EXON=4/5;STRAND=-1;FLAGS=cds_end_NF;SYMBOL_SOURCE=HGNC;HGNC_ID=7652;SIFT=tolerated(0.44);PolyPhen=possibly_damaging(0.59)
A2780cis	8:90983463-90983463	T	ENSG00000104320	ENST00000519426.1	Transcript	missense_variant	434	376	126	G/R	Gga/Aga	-	IMPACT=MODERATE;SYMBOL=NBN;BIOTYPE=protein_coding;EXON=4/5;STRAND=-1;FLAGS=cds_end_NF;SYMBOL_SOURCE=HGNC;HGNC_ID=7652;SIFT=deleterious(0.01);PolyPhen=benign(0.007)
A2780cis	8:90983478-90983478	A	ENSG00000104320	ENST00000265433.3	Transcript	missense_variant	780	625	209	N/Y	Aat/Tat	-	IMPACT=MODERATE;SYMBOL=NBN;BIOTYPE=protein_coding;EXON=6/16;STRAND=-1;SYMBOL_SOURCE=HGNC;HGNC_ID=7652;SIFT=deleterious(0);PolyPhen=possibly_damaging(0.736)
A2780cis	8:90983478-90983478	A	ENSG00000104320	ENST00000396252.2	Transcript	3_prime_UTR_variant,NMD_transcript_variant	1021	-	-	-	-	-	IMPACT=MODIFIER;SYMBOL=NBN;BIOTYPE=nonsense_mediated_decay;EXON=9/19;STRAND=-1;SYMBOL_SOURCE=HGNC;HGNC_ID=7652
A2780cis	8:90983478-90983478	A	ENSG00000104320	ENST00000409330.1	Transcript	missense_variant	785	379	127	N/Y	Aat/Tat	-	IMPACT=MODERATE;SYMBOL=NBN;BIOTYPE=protein_coding;EXON=6/16;STRAND=-1;SYMBOL_SOURCE=HGNC;HGNC_ID=7652;SIFT=deleterious(0);PolyPhen=possibly_damaging(0.736)
A2780cis	8:90983478-90983478	A	ENSG00000104320	ENST00000517772.1	Transcript	missense_variant	586	379	127	N/Y	Aat/Tat	-	IMPACT=MODERATE;SYMBOL=NBN;BIOTYPE=protein_coding;EXON=4/5;STRAND=-1;FLAGS=cds_end_NF;SYMBOL_SOURCE=HGNC;HGNC_ID=7652;SIFT=deleterious(0);PolyPhen=possibly_damaging(0.736)
A2780cis	8:90983478-90983478	A	ENSG00000104320	ENST00000519426.1	Transcript	missense_variant	419	361	121	N/Y	Aat/Tat	-	IMPACT=MODERATE;SYMBOL=NBN;BIOTYPE=protein_coding;EXON=4/5;STRAND=-1;FLAGS=cds_end_NF;SYMBOL_SOURCE=HGNC;HGNC_ID=7652;SIFT=tolerated(0.09);PolyPhen=possibly_damaging(0.707)
A2780cis	7:105190510-105190510	T	ENSG00000135249	ENST00000257700.2	Transcript	missense_variant	1236	1005	335	W/C	tgG/tgT	-	IMPACT=MODERATE;SYMBOL=RINT1;BIOTYPE=protein_coding;EXON=8/15;STRAND=1;SYMBOL_SOURCE=HGNC;HGNC_ID=21876;SIFT=deleterious(0);PolyPhen=probably_damaging(1)
A2780cis	7:105190510-105190510	T	ENSG00000135249	ENST00000467392.1	Transcript	downstream_gene_variant	-	-	-	-	-	-	IMPACT=MODIFIER;SYMBOL=RINT1;BIOTYPE=nonsense_mediated_decay;DISTANCE=2742;STRAND=1;SYMBOL_SOURCE=HGNC;HGNC_ID=21876
A2780cis	7:105190510-105190510	T	ENSG00000135249	ENST00000474123.1	Transcript	non_coding_transcript_exon_variant	9	-	-	-	-	-	IMPACT=MODIFIER;SYMBOL=RINT1;BIOTYPE=retained_intron;EXON=1/4;STRAND=1;SYMBOL_SOURCE=HGNC;HGNC_ID=21876
A2780cis	7:105190510-105190510	T	ENSG00000135249	ENST00000493041.1	Transcript	downstream_gene_variant	-	-	-	-	-	-	IMPACT=MODIFIER;SYMBOL=RINT1;BIOTYPE=protein_coding;DISTANCE=3145;STRAND=1;FLAGS=cds_end_NF;SYMBOL_SOURCE=HGNC;HGNC_ID=21876
A2780cis	7:105190510-105190510	T	ENSG00000135249	ENST00000493258.1	Transcript	downstream_gene_variant	-	-	-	-	-	-	IMPACT=MODIFIER;SYMBOL=RINT1;BIOTYPE=retained_intron;DISTANCE=3067;STRAND=1;SYMBOL_SOURCE=HGNC;HGNC_ID=21876
A2780cis	7:105190510-105190510	T	ENSG00000135249	ENST00000497979.1	Transcript	3_prime_UTR_variant,NMD_transcript_variant	888	-	-	-	-	-	IMPACT=MODIFIER;SYMBOL=RINT1;BIOTYPE=nonsense_mediated_decay;EXON=8/15;STRAND=1;SYMBOL_SOURCE=HGNC;HGNC_ID=21876
A2780cis	11:94212930-94212941	AAAAAAAAAA	ENSG00000020922	ENST00000323929.3	Transcript	intron_variant	-	-	-	-	-	rs35062043	IMPACT=MODIFIER;SYMBOL=MRE11A;BIOTYPE=protein_coding;INTRON=4/19;STRAND=-1;SYMBOL_SOURCE=HGNC;HGNC_ID=7230;CLIN_SIG=benign;PHENO=1
A2780cis	11:94212930-94212941	AAAAAAAAAA	ENSG00000020922	ENST00000323977.3	Transcript	intron_variant	-	-	-	-	-	rs35062043	IMPACT=MODIFIER;SYMBOL=MRE11A;BIOTYPE=protein_coding;INTRON=4/18;STRAND=-1;SYMBOL_SOURCE=HGNC;HGNC_ID=7230;CLIN_SIG=benign;PHENO=1
A2780cis	11:94212930-94212941	AAAAAAAAAA	ENSG00000020922	ENST00000393241.4	Transcript	intron_variant	-	-	-	-	-	rs35062043	IMPACT=MODIFIER;SYMBOL=MRE11A;BIOTYPE=protein_coding;INTRON=4/19;STRAND=-1;SYMBOL_SOURCE=HGNC;HGNC_ID=7230;CLIN_SIG=benign;PHENO=1
A2780cis	11:94212930-94212941	AAAAAAAAAA	ENSG00000020922	ENST00000407439.3	Transcript	intron_variant	-	-	-	-	-	rs35062043	IMPACT=MODIFIER;SYMBOL=MRE11A;BIOTYPE=protein_coding;INTRON=4/19;STRAND=-1;SYMBOL_SOURCE=HGNC;HGNC_ID=7230;CLIN_SIG=benign;PHENO=1
A2780cis	11:94212930-94212941	AAAAAAAAAA	ENSG00000020922	ENST00000536144.1	Transcript	downstream_gene_variant	-	-	-	-	-	rs35062043	IMPACT=MODIFIER;SYMBOL=MRE11A;BIOTYPE=processed_transcript;DISTANCE=3995;STRAND=-1;SYMBOL_SOURCE=HGNC;HGNC_ID=7230;CLIN_SIG=benign;PHENO=1
A2780cis	11:94212930-94212941	AAAAAAAAAA	ENSG00000020922	ENST00000536754.1	Transcript	intron_variant	-	-	-	-	-	rs35062043	IMPACT=MODIFIER;SYMBOL=MRE11A;BIOTYPE=protein_coding;INTRON=4/4;STRAND=-1;FLAGS=cds_end_NF;SYMBOL_SOURCE=HGNC;HGNC_ID=7230;CLIN_SIG=benign;PHENO=1
A2780cis	11:94212930-94212941	AAAAAAAAAA	ENSG00000020922	ENST00000538923.1	Transcript	intron_variant	-	-	-	-	-	rs35062043	IMPACT=MODIFIER;SYMBOL=MRE11A;BIOTYPE=protein_coding;INTRON=4/4;STRAND=-1;FLAGS=cds_end_NF;SYMBOL_SOURCE=HGNC;HGNC_ID=7230;CLIN_SIG=benign;PHENO=1
A2780cis	11:94212930-94212941	AAAAAAAAAA	ENSG00000020922	ENST00000540013.1	Transcript	intron_variant	-	-	-	-	-	rs35062043	IMPACT=MODIFIER;SYMBOL=MRE11A;BIOTYPE=protein_coding;INTRON=4/7;STRAND=-1;SYMBOL_SOURCE=HGNC;HGNC_ID=7230;CLIN_SIG=benign;PHENO=1
A2780cis	11:94212930-94212941	AAAAAAAAAA	ENSG00000020922	ENST00000541157.1	Transcript	intron_variant,non_coding_transcript_variant	-	-	-	-	-	rs35062043	IMPACT=MODIFIER;SYMBOL=MRE11A;BIOTYPE=processed_transcript;INTRON=4/4;STRAND=-1;SYMBOL_SOURCE=HGNC;HGNC_ID=7230;CLIN_SIG=benign;PHENO=1
A2780cis	6:30673105-30673105	G	ENSG00000137337	ENST00000376405.2	Transcript	synonymous_variant	3503	3063	1021	V	gtG/gtC	rs61741916	IMPACT=LOW;SYMBOL=MDC1;BIOTYPE=protein_coding;EXON=9/14;STRAND=-1;SYMBOL_SOURCE=HGNC;HGNC_ID=21163
A2780cis	6:30673105-30673105	G	ENSG00000137337	ENST00000376406.3	Transcript	synonymous_variant	4503	3855	1285	V	gtG/gtC	rs61741916	IMPACT=LOW;SYMBOL=MDC1;BIOTYPE=protein_coding;EXON=10/15;STRAND=-1;SYMBOL_SOURCE=HGNC;HGNC_ID=21163
A2780cis	6:30673105-30673105	G	ENSG00000137337	ENST00000417033.1	Transcript	downstream_gene_variant	-	-	-	-	-	rs61741916	IMPACT=MODIFIER;SYMBOL=MDC1;BIOTYPE=protein_coding;DISTANCE=120;STRAND=-1;FLAGS=cds_start_NF,cds_end_NF;SYMBOL_SOURCE=HGNC;HGNC_ID=21163
A2780cis	6:30673105-30673105	G	ENSG00000224328	ENST00000442150.1	Transcript	intron_variant,non_coding_transcript_variant	-	-	-	-	-	rs61741916	IMPACT=MODIFIER;SYMBOL=MDC1-AS1;BIOTYPE=antisense;INTRON=1/2;STRAND=1;SYMBOL_SOURCE=HGNC;HGNC_ID=39764
A2780cis	6:30673105-30673105	G	ENSG00000137337	ENST00000489540.1	Transcript	upstream_gene_variant	-	-	-	-	-	rs61741916	IMPACT=MODIFIER;SYMBOL=MDC1;BIOTYPE=retained_intron;DISTANCE=1247;STRAND=-1;SYMBOL_SOURCE=HGNC;HGNC_ID=21163
A2780cis	6:30673105-30673105	G	ENSG00000137337	ENST00000492462.1	Transcript	downstream_gene_variant	-	-	-	-	-	rs61741916	IMPACT=MODIFIER;SYMBOL=MDC1;BIOTYPE=retained_intron;DISTANCE=254;STRAND=-1;SYMBOL_SOURCE=HGNC;HGNC_ID=21163
A2780cis	6:30675382-30675383	AA	ENSG00000137337	ENST00000376405.2	Transcript	intron_variant	-	-	-	-	-	-	IMPACT=MODIFIER;SYMBOL=MDC1;BIOTYPE=protein_coding;INTRON=7/13;STRAND=-1;SYMBOL_SOURCE=HGNC;HGNC_ID=21163
A2780cis	6:30675382-30675383	AA	ENSG00000137337	ENST00000376406.3	Transcript	frameshift_variant	3621	2973	991	G/GX	ggT/ggTT	-	IMPACT=HIGH;SYMBOL=MDC1;BIOTYPE=protein_coding;EXON=8/15;STRAND=-1;SYMBOL_SOURCE=HGNC;HGNC_ID=21163
A2780cis	6:30675382-30675383	AA	ENSG00000137337	ENST00000417033.1	Transcript	intron_variant	-	-	-	-	-	-	IMPACT=MODIFIER;SYMBOL=MDC1;BIOTYPE=protein_coding;INTRON=3/4;STRAND=-1;FLAGS=cds_start_NF,cds_end_NF;SYMBOL_SOURCE=HGNC;HGNC_ID=21163
A2780cis	6:30675382-30675383	AA	ENSG00000224328	ENST00000442150.1	Transcript	intron_variant,non_coding_transcript_variant	-	-	-	-	-	-	IMPACT=MODIFIER;SYMBOL=MDC1-AS1;BIOTYPE=antisense;INTRON=1/2;STRAND=1;SYMBOL_SOURCE=HGNC;HGNC_ID=39764
A2780cis	6:30675382-30675383	AA	ENSG00000137337	ENST00000489540.1	Transcript	upstream_gene_variant	-	-	-	-	-	-	IMPACT=MODIFIER;SYMBOL=MDC1;BIOTYPE=retained_intron;DISTANCE=3525;STRAND=-1;SYMBOL_SOURCE=HGNC;HGNC_ID=21163
A2780cis	6:30675382-30675383	AA	ENSG00000137337	ENST00000492462.1	Transcript	non_coding_transcript_exon_variant	80	-	-	-	-	-	IMPACT=MODIFIER;SYMBOL=MDC1;BIOTYPE=retained_intron;EXON=1/2;STRAND=-1;SYMBOL_SOURCE=HGNC;HGNC_ID=21163
A2780cis	6:30675382-30675383	AA	ENSG00000137337	ENST00000494654.1	Transcript	downstream_gene_variant	-	-	-	-	-	-	IMPACT=MODIFIER;SYMBOL=MDC1;BIOTYPE=processed_transcript;DISTANCE=3866;STRAND=-1;SYMBOL_SOURCE=HGNC;HGNC_ID=21163
A2780cis	6:30675382-30675383	AA	-	ENSR00001707882	RegulatoryFeature	regulatory_region_variant	-	-	-	-	-	-	IMPACT=MODIFIER
A2780cis	6:30675382-30675383	AA	-	ENSM00907643741	MotifFeature	TF_binding_site_variant	-	-	-	-	-	-	IMPACT=MODIFIER;STRAND=1;MOTIF_NAME=ENSM00907643741;MOTIF_POS=10;HIGH_INF_POS=Y
A2780cis	6:30675382-30675383	AA	-	ENSM00908971241	MotifFeature	TF_binding_site_variant	-	-	-	-	-	-	IMPACT=MODIFIER;STRAND=1;MOTIF_NAME=ENSM00908971241;MOTIF_POS=19;HIGH_INF_POS=Y
PE04	6:30673051-30673051	A	ENSG00000137337	ENST00000376405.2	Transcript	synonymous_variant	3557	3117	1039	P	ccC/ccT	rs1464565310,COSV64526663	IMPACT=LOW;SYMBOL=MDC1;BIOTYPE=protein_coding;EXON=9/14;STRAND=-1;SYMBOL_SOURCE=HGNC;HGNC_ID=21163;SOMATIC=0,1;PHENO=0,1
PE04	6:30673051-30673051	A	ENSG00000137337	ENST00000376406.3	Transcript	synonymous_variant	4557	3909	1303	P	ccC/ccT	rs1464565310,COSV64526663	IMPACT=LOW;SYMBOL=MDC1;BIOTYPE=protein_coding;EXON=10/15;STRAND=-1;SYMBOL_SOURCE=HGNC;HGNC_ID=21163;SOMATIC=0,1;PHENO=0,1
PE04	6:30673051-30673051	A	ENSG00000137337	ENST00000417033.1	Transcript	downstream_gene_variant	-	-	-	-	-	rs1464565310,COSV64526663	IMPACT=MODIFIER;SYMBOL=MDC1;BIOTYPE=protein_coding;DISTANCE=174;STRAND=-1;FLAGS=cds_start_NF,cds_end_NF;SYMBOL_SOURCE=HGNC;HGNC_ID=21163;SOMATIC=0,1;PHENO=0,1
PE04	6:30673051-30673051	A	ENSG00000224328	ENST00000442150.1	Transcript	intron_variant,non_coding_transcript_variant	-	-	-	-	-	rs1464565310,COSV64526663	IMPACT=MODIFIER;SYMBOL=MDC1-AS1;BIOTYPE=antisense;INTRON=1/2;STRAND=1;SYMBOL_SOURCE=HGNC;HGNC_ID=39764;SOMATIC=0,1;PHENO=0,1
PE04	6:30673051-30673051	A	ENSG00000137337	ENST00000489540.1	Transcript	upstream_gene_variant	-	-	-	-	-	rs1464565310,COSV64526663	IMPACT=MODIFIER;SYMBOL=MDC1;BIOTYPE=retained_intron;DISTANCE=1193;STRAND=-1;SYMBOL_SOURCE=HGNC;HGNC_ID=21163;SOMATIC=0,1;PHENO=0,1
PE04	6:30673051-30673051	A	ENSG00000137337	ENST00000492462.1	Transcript	downstream_gene_variant	-	-	-	-	-	rs1464565310,COSV64526663	IMPACT=MODIFIER;SYMBOL=MDC1;BIOTYPE=retained_intron;DISTANCE=308;STRAND=-1;SYMBOL_SOURCE=HGNC;HGNC_ID=21163;SOMATIC=0,1;PHENO=0,1
PE04	6:30673236-30673236	T	ENSG00000137337	ENST00000376405.2	Transcript	missense_variant	3372	2932	978	P/T	Cca/Aca	rs202145340	IMPACT=MODERATE;SYMBOL=MDC1;BIOTYPE=protein_coding;EXON=9/14;STRAND=-1;SYMBOL_SOURCE=HGNC;HGNC_ID=21163;SIFT=tolerated(0.27);PolyPhen=benign(0.021)
PE04	6:30673236-30673236	T	ENSG00000137337	ENST00000376406.3	Transcript	missense_variant	4372	3724	1242	P/T	Cca/Aca	rs202145340	IMPACT=MODERATE;SYMBOL=MDC1;BIOTYPE=protein_coding;EXON=10/15;STRAND=-1;SYMBOL_SOURCE=HGNC;HGNC_ID=21163;SIFT=tolerated(0.16);PolyPhen=benign(0.009)
PE04	6:30673236-30673236	T	ENSG00000137337	ENST00000417033.1	Transcript	missense_variant	905	907	303	P/T	Cca/Aca	rs202145340	IMPACT=MODERATE;SYMBOL=MDC1;BIOTYPE=protein_coding;EXON=5/5;STRAND=-1;FLAGS=cds_start_NF,cds_end_NF;SYMBOL_SOURCE=HGNC;HGNC_ID=21163;SIFT=tolerated(0.16);PolyPhen=benign(0.001)
PE04	6:30673236-30673236	T	ENSG00000224328	ENST00000442150.1	Transcript	intron_variant,non_coding_transcript_variant	-	-	-	-	-	rs202145340	IMPACT=MODIFIER;SYMBOL=MDC1-AS1;BIOTYPE=antisense;INTRON=1/2;STRAND=1;SYMBOL_SOURCE=HGNC;HGNC_ID=39764
PE04	6:30673236-30673236	T	ENSG00000137337	ENST00000489540.1	Transcript	upstream_gene_variant	-	-	-	-	-	rs202145340	IMPACT=MODIFIER;SYMBOL=MDC1;BIOTYPE=retained_intron;DISTANCE=1378;STRAND=-1;SYMBOL_SOURCE=HGNC;HGNC_ID=21163
PE04	6:30673236-30673236	T	ENSG00000137337	ENST00000492462.1	Transcript	downstream_gene_variant	-	-	-	-	-	rs202145340	IMPACT=MODIFIER;SYMBOL=MDC1;BIOTYPE=retained_intron;DISTANCE=123;STRAND=-1;SYMBOL_SOURCE=HGNC;HGNC_ID=21163
PE04	6:30673359-30673359	G	ENSG00000137337	ENST00000376405.2	Transcript	missense_variant	3249	2809	937	T/P	Aca/Cca	rs143258964	IMPACT=MODERATE;SYMBOL=MDC1;BIOTYPE=protein_coding;EXON=9/14;STRAND=-1;SYMBOL_SOURCE=HGNC;HGNC_ID=21163;SIFT=tolerated(0.77);PolyPhen=benign(0.003);AF=0.0297
PE04	6:30673359-30673359	G	ENSG00000137337	ENST00000376406.3	Transcript	missense_variant	4249	3601	1201	T/P	Aca/Cca	rs143258964	IMPACT=MODERATE;SYMBOL=MDC1;BIOTYPE=protein_coding;EXON=10/15;STRAND=-1;SYMBOL_SOURCE=HGNC;HGNC_ID=21163;SIFT=tolerated(1);PolyPhen=benign(0);AF=0.0297
PE04	6:30673359-30673359	G	ENSG00000137337	ENST00000417033.1	Transcript	missense_variant	782	784	262	T/P	Aca/Cca	rs143258964	IMPACT=MODERATE;SYMBOL=MDC1;BIOTYPE=protein_coding;EXON=5/5;STRAND=-1;FLAGS=cds_start_NF,cds_end_NF;SYMBOL_SOURCE=HGNC;HGNC_ID=21163;SIFT=tolerated(1);PolyPhen=benign(0.251);AF=0.0297
PE04	6:30673359-30673359	G	ENSG00000224328	ENST00000442150.1	Transcript	intron_variant,non_coding_transcript_variant	-	-	-	-	-	rs143258964	IMPACT=MODIFIER;SYMBOL=MDC1-AS1;BIOTYPE=antisense;INTRON=1/2;STRAND=1;SYMBOL_SOURCE=HGNC;HGNC_ID=39764;AF=0.0297
PE04	6:30673359-30673359	G	ENSG00000137337	ENST00000489540.1	Transcript	upstream_gene_variant	-	-	-	-	-	rs143258964	IMPACT=MODIFIER;SYMBOL=MDC1;BIOTYPE=retained_intron;DISTANCE=1501;STRAND=-1;SYMBOL_SOURCE=HGNC;HGNC_ID=21163;AF=0.0297
PE04	6:30673359-30673359	G	ENSG00000137337	ENST00000492462.1	Transcript	non_coding_transcript_exon_variant	819	-	-	-	-	rs143258964	IMPACT=MODIFIER;SYMBOL=MDC1;BIOTYPE=retained_intron;EXON=2/2;STRAND=-1;SYMBOL_SOURCE=HGNC;HGNC_ID=21163;AF=0.0297
PE04	2:215593618-215593618	C	ENSG00000138376	ENST00000260947.4	Transcript	missense_variant	2251	2116	706	K/E	Aag/Gag	rs149262370	IMPACT=MODERATE;SYMBOL=BARD1;BIOTYPE=protein_coding;EXON=11/11;STRAND=-1;SYMBOL_SOURCE=HGNC;HGNC_ID=952;SIFT=deleterious(0.01);PolyPhen=benign(0.217);CLIN_SIG=uncertain_significance,conflicting_interpretations_of_pathogenicity;PHENO=1
PE04	2:215593618-215593618	C	ENSG00000138376	ENST00000421162.1	Transcript	downstream_gene_variant	-	-	-	-	-	rs149262370	IMPACT=MODIFIER;SYMBOL=BARD1;BIOTYPE=protein_coding;DISTANCE=1517;STRAND=-1;FLAGS=cds_end_NF;SYMBOL_SOURCE=HGNC;HGNC_ID=952;CLIN_SIG=uncertain_significance,conflicting_interpretations_of_pathogenicity;PHENO=1
PE04	2:215593618-215593618	C	ENSG00000138376	ENST00000432456.1	Transcript	missense_variant	451	229	77	K/E	Aag/Gag	rs149262370	IMPACT=MODERATE;SYMBOL=BARD1;BIOTYPE=protein_coding;EXON=3/3;STRAND=-1;SYMBOL_SOURCE=HGNC;HGNC_ID=952;SIFT=tolerated(0.8);PolyPhen=benign(0.006);CLIN_SIG=uncertain_significance,conflicting_interpretations_of_pathogenicity;PHENO=1
PE04	2:215593618-215593618	C	ENSG00000138376	ENST00000449967.2	Transcript	synonymous_variant	2067	1680	560	E	gaA/gaG	rs149262370	IMPACT=LOW;SYMBOL=BARD1;BIOTYPE=protein_coding;EXON=10/10;STRAND=-1;SYMBOL_SOURCE=HGNC;HGNC_ID=952;CLIN_SIG=uncertain_significance,conflicting_interpretations_of_pathogenicity;PHENO=1
PE04	2:215593618-215593618	C	ENSG00000138376	ENST00000455743.1	Transcript	3_prime_UTR_variant,NMD_transcript_variant	2071	-	-	-	-	rs149262370	IMPACT=MODIFIER;SYMBOL=BARD1;BIOTYPE=nonsense_mediated_decay;EXON=10/10;STRAND=-1;SYMBOL_SOURCE=HGNC;HGNC_ID=952;CLIN_SIG=uncertain_significance,conflicting_interpretations_of_pathogenicity;PHENO=1
PE04	2:215593618-215593618	C	ENSG00000138376	ENST00000471590.1	Transcript	non_coding_transcript_exon_variant	261	-	-	-	-	rs149262370	IMPACT=MODIFIER;SYMBOL=BARD1;BIOTYPE=processed_transcript;EXON=3/3;STRAND=-1;SYMBOL_SOURCE=HGNC;HGNC_ID=952;CLIN_SIG=uncertain_significance,conflicting_interpretations_of_pathogenicity;PHENO=1
PE04	2:215595645-215595645	T	ENSG00000138376	ENST00000260947.4	Transcript	intron_variant	-	-	-	-	-	rs16852600	IMPACT=MODIFIER;SYMBOL=BARD1;BIOTYPE=protein_coding;INTRON=9/10;STRAND=-1;SYMBOL_SOURCE=HGNC;HGNC_ID=952;AF=0.2754;PHENO=1;PUBMED=19412175,24293394,29879995
PE04	2:215595645-215595645	T	ENSG00000138376	ENST00000421162.1	Transcript	intron_variant	-	-	-	-	-	rs16852600	IMPACT=MODIFIER;SYMBOL=BARD1;BIOTYPE=protein_coding;INTRON=5/5;STRAND=-1;FLAGS=cds_end_NF;SYMBOL_SOURCE=HGNC;HGNC_ID=952;AF=0.2754;PHENO=1;PUBMED=19412175,24293394,29879995
PE04	2:215595645-215595645	T	ENSG00000138376	ENST00000432456.1	Transcript	start_lost	225	3	1	M/I	atG/atA	rs16852600	IMPACT=HIGH;SYMBOL=BARD1;BIOTYPE=protein_coding;EXON=1/3;STRAND=-1;SYMBOL_SOURCE=HGNC;HGNC_ID=952;PolyPhen=unknown(0);AF=0.2754;PHENO=1;PUBMED=19412175,24293394,29879995
PE04	2:215595645-215595645	T	ENSG00000138376	ENST00000449967.2	Transcript	intron_variant	-	-	-	-	-	rs16852600	IMPACT=MODIFIER;SYMBOL=BARD1;BIOTYPE=protein_coding;INTRON=8/9;STRAND=-1;SYMBOL_SOURCE=HGNC;HGNC_ID=952;AF=0.2754;PHENO=1;PUBMED=19412175,24293394,29879995
PE04	2:215595645-215595645	T	ENSG00000138376	ENST00000455743.1	Transcript	intron_variant,NMD_transcript_variant	-	-	-	-	-	rs16852600	IMPACT=MODIFIER;SYMBOL=BARD1;BIOTYPE=nonsense_mediated_decay;INTRON=8/9;STRAND=-1;SYMBOL_SOURCE=HGNC;HGNC_ID=952;AF=0.2754;PHENO=1;PUBMED=19412175,24293394,29879995
PE04	2:215595645-215595645	T	ENSG00000138376	ENST00000471590.1	Transcript	upstream_gene_variant	-	-	-	-	-	rs16852600	IMPACT=MODIFIER;SYMBOL=BARD1;BIOTYPE=processed_transcript;DISTANCE=411;STRAND=-1;SYMBOL_SOURCE=HGNC;HGNC_ID=952;AF=0.2754;PHENO=1;PUBMED=19412175,24293394,29879995
PE04	2:215632192-215632192	A	ENSG00000138376	ENST00000260947.4	Transcript	intron_variant	-	-	-	-	-	rs5031011	IMPACT=MODIFIER;SYMBOL=BARD1;BIOTYPE=protein_coding;INTRON=6/10;STRAND=-1;SYMBOL_SOURCE=HGNC;HGNC_ID=952;AF=0.3522;CLIN_SIG=likely_benign,benign;PHENO=1;PUBMED=25741868,24033266,29879995
PE04	2:215632192-215632192	A	ENSG00000138376	ENST00000421162.1	Transcript	intron_variant	-	-	-	-	-	rs5031011	IMPACT=MODIFIER;SYMBOL=BARD1;BIOTYPE=protein_coding;INTRON=2/5;STRAND=-1;FLAGS=cds_end_NF;SYMBOL_SOURCE=HGNC;HGNC_ID=952;AF=0.3522;CLIN_SIG=likely_benign,benign;PHENO=1;PUBMED=25741868,24033266,29879995
PE04	2:215632192-215632192	A	ENSG00000138376	ENST00000449967.2	Transcript	intron_variant	-	-	-	-	-	rs5031011	IMPACT=MODIFIER;SYMBOL=BARD1;BIOTYPE=protein_coding;INTRON=5/9;STRAND=-1;SYMBOL_SOURCE=HGNC;HGNC_ID=952;AF=0.3522;CLIN_SIG=likely_benign,benign;PHENO=1;PUBMED=25741868,24033266,29879995
PE04	2:215632192-215632192	A	ENSG00000138376	ENST00000455743.1	Transcript	intron_variant,NMD_transcript_variant	-	-	-	-	-	rs5031011	IMPACT=MODIFIER;SYMBOL=BARD1;BIOTYPE=nonsense_mediated_decay;INTRON=5/9;STRAND=-1;SYMBOL_SOURCE=HGNC;HGNC_ID=952;AF=0.3522;CLIN_SIG=likely_benign,benign;PHENO=1;PUBMED=25741868,24033266,29879995
PE04	2:215632255-215632255	T	ENSG00000138376	ENST00000260947.4	Transcript	missense_variant	1654	1519	507	V/M	Gtg/Atg	rs2070094,CM034384	IMPACT=MODERATE;SYMBOL=BARD1;BIOTYPE=protein_coding;EXON=6/11;STRAND=-1;SYMBOL_SOURCE=HGNC;HGNC_ID=952;SIFT=tolerated(0.12);PolyPhen=benign(0.029);AF=0.3662;CLIN_SIG=benign,likely_benign;PHENO=1,1;PUBMED=25741868,29458332,19412175,19482343,23222812,25785002,29879995,14550946,17399677
PE04	2:215632255-215632255	T	ENSG00000138376	ENST00000421162.1	Transcript	intron_variant	-	-	-	-	-	rs2070094,CM034384	IMPACT=MODIFIER;SYMBOL=BARD1;BIOTYPE=protein_coding;INTRON=2/5;STRAND=-1;FLAGS=cds_end_NF;SYMBOL_SOURCE=HGNC;HGNC_ID=952;AF=0.3662;CLIN_SIG=benign,likely_benign;PHENO=1,1;PUBMED=25741868,29458332,19412175,19482343,23222812,25785002,29879995,14550946,17399677
PE04	2:215632255-215632255	T	ENSG00000138376	ENST00000449967.2	Transcript	missense_variant	1474	1087	363	V/M	Gtg/Atg	rs2070094,CM034384	IMPACT=MODERATE;SYMBOL=BARD1;BIOTYPE=protein_coding;EXON=5/10;STRAND=-1;SYMBOL_SOURCE=HGNC;HGNC_ID=952;SIFT=tolerated(0.13);PolyPhen=benign(0.009);AF=0.3662;CLIN_SIG=benign,likely_benign;PHENO=1,1;PUBMED=25741868,29458332,19412175,19482343,23222812,25785002,29879995,14550946,17399677
PE04	2:215632255-215632255	T	ENSG00000138376	ENST00000455743.1	Transcript	3_prime_UTR_variant,NMD_transcript_variant	1474	-	-	-	-	rs2070094,CM034384	IMPACT=MODIFIER;SYMBOL=BARD1;BIOTYPE=nonsense_mediated_decay;EXON=5/10;STRAND=-1;SYMBOL_SOURCE=HGNC;HGNC_ID=952;AF=0.3662;CLIN_SIG=benign,likely_benign;PHENO=1,1;PUBMED=25741868,29458332,19412175,19482343,23222812,25785002,29879995,14550946,17399677
PE04	2:215632256-215632256	G	ENSG00000138376	ENST00000260947.4	Transcript	synonymous_variant	1653	1518	506	H	caT/caC	rs2070093	IMPACT=LOW;SYMBOL=BARD1;BIOTYPE=protein_coding;EXON=6/11;STRAND=-1;SYMBOL_SOURCE=HGNC;HGNC_ID=952;AF=0.7706;CLIN_SIG=likely_benign,benign;PHENO=1;PUBMED=25741868,24033266,19536092,17399677
PE04	2:215632256-215632256	G	ENSG00000138376	ENST00000421162.1	Transcript	intron_variant	-	-	-	-	-	rs2070093	IMPACT=MODIFIER;SYMBOL=BARD1;BIOTYPE=protein_coding;INTRON=2/5;STRAND=-1;FLAGS=cds_end_NF;SYMBOL_SOURCE=HGNC;HGNC_ID=952;AF=0.7706;CLIN_SIG=likely_benign,benign;PHENO=1;PUBMED=25741868,24033266,19536092,17399677
PE04	2:215632256-215632256	G	ENSG00000138376	ENST00000449967.2	Transcript	synonymous_variant	1473	1086	362	H	caT/caC	rs2070093	IMPACT=LOW;SYMBOL=BARD1;BIOTYPE=protein_coding;EXON=5/10;STRAND=-1;SYMBOL_SOURCE=HGNC;HGNC_ID=952;AF=0.7706;CLIN_SIG=likely_benign,benign;PHENO=1;PUBMED=25741868,24033266,19536092,17399677
PE04	2:215632256-215632256	G	ENSG00000138376	ENST00000455743.1	Transcript	3_prime_UTR_variant,NMD_transcript_variant	1473	-	-	-	-	rs2070093	IMPACT=MODIFIER;SYMBOL=BARD1;BIOTYPE=nonsense_mediated_decay;EXON=5/10;STRAND=-1;SYMBOL_SOURCE=HGNC;HGNC_ID=952;AF=0.7706;CLIN_SIG=likely_benign,benign;PHENO=1;PUBMED=25741868,24033266,19536092,17399677
PE04	2:215634055-215634055	T	ENSG00000138376	ENST00000260947.4	Transcript	intron_variant	-	-	-	-	-	rs6704780	IMPACT=MODIFIER;SYMBOL=BARD1;BIOTYPE=protein_coding;INTRON=4/10;STRAND=-1;SYMBOL_SOURCE=HGNC;HGNC_ID=952;AF=0.3652;CLIN_SIG=benign;PHENO=1;PUBMED=25741868,29879995
PE04	2:215634055-215634055	T	ENSG00000138376	ENST00000421162.1	Transcript	intron_variant	-	-	-	-	-	rs6704780	IMPACT=MODIFIER;SYMBOL=BARD1;BIOTYPE=protein_coding;INTRON=2/5;STRAND=-1;FLAGS=cds_end_NF;SYMBOL_SOURCE=HGNC;HGNC_ID=952;AF=0.3652;CLIN_SIG=benign;PHENO=1;PUBMED=25741868,29879995
PE04	2:215634055-215634055	T	ENSG00000138376	ENST00000449967.2	Transcript	intron_variant	-	-	-	-	-	rs6704780	IMPACT=MODIFIER;SYMBOL=BARD1;BIOTYPE=protein_coding;INTRON=3/9;STRAND=-1;SYMBOL_SOURCE=HGNC;HGNC_ID=952;AF=0.3652;CLIN_SIG=benign;PHENO=1;PUBMED=25741868,29879995
PE04	2:215634055-215634055	T	ENSG00000138376	ENST00000455743.1	Transcript	intron_variant,NMD_transcript_variant	-	-	-	-	-	rs6704780	IMPACT=MODIFIER;SYMBOL=BARD1;BIOTYPE=nonsense_mediated_decay;INTRON=3/9;STRAND=-1;SYMBOL_SOURCE=HGNC;HGNC_ID=952;AF=0.3652;CLIN_SIG=benign;PHENO=1;PUBMED=25741868,29879995
PE04	2:215645464-215645464	G	ENSG00000138376	ENST00000260947.4	Transcript	missense_variant	1269	1134	378	R/S	agG/agC	rs2229571,CM076014	IMPACT=MODERATE;SYMBOL=BARD1;BIOTYPE=protein_coding;EXON=4/11;STRAND=-1;SYMBOL_SOURCE=HGNC;HGNC_ID=952;SIFT=tolerated(0.24);PolyPhen=benign(0.015);AF=0.4593;CLIN_SIG=benign,likely_benign;PHENO=1,1;PUBMED=25741868,23554684,23056176,29458332,19412175,19482343,23222812,25785002,29879995,30071039,17028982,31258718
PE04	2:215645464-215645464	G	ENSG00000138376	ENST00000421162.1	Transcript	intron_variant	-	-	-	-	-	rs2229571,CM076014	IMPACT=MODIFIER;SYMBOL=BARD1;BIOTYPE=protein_coding;INTRON=2/5;STRAND=-1;FLAGS=cds_end_NF;SYMBOL_SOURCE=HGNC;HGNC_ID=952;AF=0.4593;CLIN_SIG=benign,likely_benign;PHENO=1,1;PUBMED=25741868,23554684,23056176,29458332,19412175,19482343,23222812,25785002,29879995,30071039,17028982,31258718
PE04	2:215645464-215645464	G	ENSG00000138376	ENST00000449967.2	Transcript	missense_variant	1089	702	234	R/S	agG/agC	rs2229571,CM076014	IMPACT=MODERATE;SYMBOL=BARD1;BIOTYPE=protein_coding;EXON=3/10;STRAND=-1;SYMBOL_SOURCE=HGNC;HGNC_ID=952;SIFT=tolerated(0.19);PolyPhen=benign(0.005);AF=0.4593;CLIN_SIG=benign,likely_benign;PHENO=1,1;PUBMED=25741868,23554684,23056176,29458332,19412175,19482343,23222812,25785002,29879995,30071039,17028982,31258718
PE04	2:215645464-215645464	G	ENSG00000138376	ENST00000455743.1	Transcript	3_prime_UTR_variant,NMD_transcript_variant	1089	-	-	-	-	rs2229571,CM076014	IMPACT=MODIFIER;SYMBOL=BARD1;BIOTYPE=nonsense_mediated_decay;EXON=3/10;STRAND=-1;SYMBOL_SOURCE=HGNC;HGNC_ID=952;AF=0.4593;CLIN_SIG=benign,likely_benign;PHENO=1,1;PUBMED=25741868,23554684,23056176,29458332,19412175,19482343,23222812,25785002,29879995,30071039,17028982,31258718
PE04	2:215645464-215645464	G	ENSG00000138376	ENST00000471787.1	Transcript	downstream_gene_variant	-	-	-	-	-	rs2229571,CM076014	IMPACT=MODIFIER;SYMBOL=BARD1;BIOTYPE=processed_transcript;DISTANCE=157;STRAND=-1;SYMBOL_SOURCE=HGNC;HGNC_ID=952;AF=0.4593;CLIN_SIG=benign,likely_benign;PHENO=1,1;PUBMED=25741868,23554684,23056176,29458332,19412175,19482343,23222812,25785002,29879995,30071039,17028982,31258718
PE04	2:215674090-215674090	G	ENSG00000138376	ENST00000260947.4	Transcript	intron_variant	-	-	-	-	-	rs35933323	IMPACT=MODIFIER;SYMBOL=BARD1;BIOTYPE=protein_coding;INTRON=1/10;STRAND=-1;SYMBOL_SOURCE=HGNC;HGNC_ID=952;PUBMED=22328350
PE04	2:215674090-215674090	G	ENSG00000138376	ENST00000421162.1	Transcript	intron_variant	-	-	-	-	-	rs35933323	IMPACT=MODIFIER;SYMBOL=BARD1;BIOTYPE=protein_coding;INTRON=1/5;STRAND=-1;FLAGS=cds_end_NF;SYMBOL_SOURCE=HGNC;HGNC_ID=952;PUBMED=22328350
PE04	2:215674090-215674090	G	ENSG00000138376	ENST00000449967.2	Transcript	intron_variant	-	-	-	-	-	rs35933323	IMPACT=MODIFIER;SYMBOL=BARD1;BIOTYPE=protein_coding;INTRON=1/9;STRAND=-1;SYMBOL_SOURCE=HGNC;HGNC_ID=952;PUBMED=22328350
PE04	2:215674090-215674090	G	ENSG00000138376	ENST00000455743.1	Transcript	intron_variant,NMD_transcript_variant	-	-	-	-	-	rs35933323	IMPACT=MODIFIER;SYMBOL=BARD1;BIOTYPE=nonsense_mediated_decay;INTRON=1/9;STRAND=-1;SYMBOL_SOURCE=HGNC;HGNC_ID=952;PUBMED=22328350
PE04	2:215674090-215674090	G	ENSG00000138376	ENST00000471787.1	Transcript	intron_variant,non_coding_transcript_variant	-	-	-	-	-	rs35933323	IMPACT=MODIFIER;SYMBOL=BARD1;BIOTYPE=processed_transcript;INTRON=1/1;STRAND=-1;SYMBOL_SOURCE=HGNC;HGNC_ID=952;PUBMED=22328350
PE04	2:215674090-215674090	G	ENSG00000138376	ENST00000479904.1	Transcript	intron_variant,non_coding_transcript_variant	-	-	-	-	-	rs35933323	IMPACT=MODIFIER;SYMBOL=BARD1;BIOTYPE=retained_intron;INTRON=1/1;STRAND=-1;SYMBOL_SOURCE=HGNC;HGNC_ID=952;PUBMED=22328350
PE04	2:215674090-215674090	G	ENSG00000229267	ENST00000607412.1	Transcript	upstream_gene_variant	-	-	-	-	-	rs35933323	IMPACT=MODIFIER;SYMBOL=AC072062.1;BIOTYPE=antisense;DISTANCE=863;STRAND=1;SYMBOL_SOURCE=Clone_based_vega_gene;PUBMED=22328350
PE04	2:215674090-215674090	G	-	ENSR00000129815	RegulatoryFeature	regulatory_region_variant	-	-	-	-	-	rs35933323	IMPACT=MODIFIER;PUBMED=22328350
PE04	2:215674090-215674090	G	-	ENSM00907978832	MotifFeature	TF_binding_site_variant	-	-	-	-	-	rs35933323	IMPACT=MODIFIER;STRAND=1;PUBMED=22328350;MOTIF_NAME=ENSM00907978832;MOTIF_POS=9;HIGH_INF_POS=N;MOTIF_SCORE_CHANGE=-0.007
PE04	2:215674224-215674224	A	ENSG00000138376	ENST00000260947.4	Transcript	missense_variant	205	70	24	P/S	Ccc/Tcc	rs1048108,CM076015	IMPACT=MODERATE;SYMBOL=BARD1;BIOTYPE=protein_coding;EXON=1/11;STRAND=-1;SYMBOL_SOURCE=HGNC;HGNC_ID=952;SIFT=tolerated(0.13);PolyPhen=benign(0.005);AF=0.3313;CLIN_SIG=benign,likely_benign;PHENO=1,1;PUBMED=25741868,21514219,23554684,23056176,29458332,19412175,19482343,23222812,24293394,25785002,29879995,30132831,31258718
PE04	2:215674224-215674224	A	ENSG00000138376	ENST00000421162.1	Transcript	missense_variant	188	70	24	P/S	Ccc/Tcc	rs1048108,CM076015	IMPACT=MODERATE;SYMBOL=BARD1;BIOTYPE=protein_coding;EXON=1/6;STRAND=-1;FLAGS=cds_end_NF;SYMBOL_SOURCE=HGNC;HGNC_ID=952;SIFT=tolerated_low_confidence(0.08);PolyPhen=benign(0.005);AF=0.3313;CLIN_SIG=benign,likely_benign;PHENO=1,1;PUBMED=25741868,21514219,23554684,23056176,29458332,19412175,19482343,23222812,24293394,25785002,29879995,30132831,31258718
PE04	2:215674224-215674224	A	ENSG00000138376	ENST00000449967.2	Transcript	5_prime_UTR_variant	174	-	-	-	-	rs1048108,CM076015	IMPACT=MODIFIER;SYMBOL=BARD1;BIOTYPE=protein_coding;EXON=1/10;STRAND=-1;SYMBOL_SOURCE=HGNC;HGNC_ID=952;AF=0.3313;CLIN_SIG=benign,likely_benign;PHENO=1,1;PUBMED=25741868,21514219,23554684,23056176,29458332,19412175,19482343,23222812,24293394,25785002,29879995,30132831,31258718
PE04	2:215674224-215674224	A	ENSG00000138376	ENST00000455743.1	Transcript	missense_variant,NMD_transcript_variant	174	70	24	P/S	Ccc/Tcc	rs1048108,CM076015	IMPACT=MODERATE;SYMBOL=BARD1;BIOTYPE=nonsense_mediated_decay;EXON=1/10;STRAND=-1;SYMBOL_SOURCE=HGNC;HGNC_ID=952;SIFT=tolerated(0.18);PolyPhen=benign(0.012);AF=0.3313;CLIN_SIG=benign,likely_benign;PHENO=1,1;PUBMED=25741868,21514219,23554684,23056176,29458332,19412175,19482343,23222812,24293394,25785002,29879995,30132831,31258718
PE04	2:215674224-215674224	A	ENSG00000138376	ENST00000471787.1	Transcript	non_coding_transcript_exon_variant	171	-	-	-	-	rs1048108,CM076015	IMPACT=MODIFIER;SYMBOL=BARD1;BIOTYPE=processed_transcript;EXON=1/2;STRAND=-1;SYMBOL_SOURCE=HGNC;HGNC_ID=952;AF=0.3313;CLIN_SIG=benign,likely_benign;PHENO=1,1;PUBMED=25741868,21514219,23554684,23056176,29458332,19412175,19482343,23222812,24293394,25785002,29879995,30132831,31258718
PE04	2:215674224-215674224	A	ENSG00000138376	ENST00000479904.1	Transcript	non_coding_transcript_exon_variant	161	-	-	-	-	rs1048108,CM076015	IMPACT=MODIFIER;SYMBOL=BARD1;BIOTYPE=retained_intron;EXON=1/2;STRAND=-1;SYMBOL_SOURCE=HGNC;HGNC_ID=952;AF=0.3313;CLIN_SIG=benign,likely_benign;PHENO=1,1;PUBMED=25741868,21514219,23554684,23056176,29458332,19412175,19482343,23222812,24293394,25785002,29879995,30132831,31258718
PE04	2:215674224-215674224	A	ENSG00000229267	ENST00000607412.1	Transcript	upstream_gene_variant	-	-	-	-	-	rs1048108,CM076015	IMPACT=MODIFIER;SYMBOL=AC072062.1;BIOTYPE=antisense;DISTANCE=729;STRAND=1;SYMBOL_SOURCE=Clone_based_vega_gene;AF=0.3313;CLIN_SIG=benign,likely_benign;PHENO=1,1;PUBMED=25741868,21514219,23554684,23056176,29458332,19412175,19482343,23222812,24293394,25785002,29879995,30132831,31258718
PE04	2:215674224-215674224	A	-	ENSR00000129815	RegulatoryFeature	regulatory_region_variant	-	-	-	-	-	rs1048108,CM076015	IMPACT=MODIFIER;AF=0.3313;CLIN_SIG=benign,likely_benign;PHENO=1,1;PUBMED=25741868,21514219,23554684,23056176,29458332,19412175,19482343,23222812,24293394,25785002,29879995,30132831,31258718
PE04	2:215674224-215674224	A	-	ENSM00522958474	MotifFeature	TF_binding_site_variant	-	-	-	-	-	rs1048108,CM076015	IMPACT=MODIFIER;STRAND=-1;AF=0.3313;CLIN_SIG=benign,likely_benign;PHENO=1,1;PUBMED=25741868,21514219,23554684,23056176,29458332,19412175,19482343,23222812,24293394,25785002,29879995,30132831,31258718;MOTIF_NAME=ENSM00522958474;MOTIF_POS=3;HIGH_INF_POS=N;MOTIF_SCORE_CHANGE=-0.057
A2780cis	15:81410046-81410046	C	ENSG00000156206	ENST00000560091.1	Transcript	intron_variant	-	-	-	-	-	-	IMPACT=MODIFIER;SYMBOL=C15orf26;BIOTYPE=protein_coding;INTRON=1/4;STRAND=1;FLAGS=cds_end_NF;SYMBOL_SOURCE=HGNC;HGNC_ID=26782
A2780cis	15:81410046-81410046	C	ENSG00000156206	ENST00000561216.1	Transcript	intron_variant	-	-	-	-	-	-	IMPACT=MODIFIER;SYMBOL=C15orf26;BIOTYPE=protein_coding;INTRON=1/3;STRAND=1;FLAGS=cds_end_NF;SYMBOL_SOURCE=HGNC;HGNC_ID=26782
A2780cis	15:81427646-81427646	A	ENSG00000156206	ENST00000286732.4	Transcript	synonymous_variant	188	105	35	K	aaG/aaA	-	IMPACT=LOW;SYMBOL=C15orf26;BIOTYPE=protein_coding;EXON=2/7;STRAND=1;SYMBOL_SOURCE=HGNC;HGNC_ID=26782
A2780cis	15:81427646-81427646	A	ENSG00000156206	ENST00000560091.1	Transcript	synonymous_variant	270	30	10	K	aaG/aaA	-	IMPACT=LOW;SYMBOL=C15orf26;BIOTYPE=protein_coding;EXON=3/5;STRAND=1;FLAGS=cds_end_NF;SYMBOL_SOURCE=HGNC;HGNC_ID=26782
A2780cis	15:81427646-81427646	A	ENSG00000156206	ENST00000561216.1	Transcript	synonymous_variant	285	30	10	K	aaG/aaA	-	IMPACT=LOW;SYMBOL=C15orf26;BIOTYPE=protein_coding;EXON=3/4;STRAND=1;FLAGS=cds_end_NF;SYMBOL_SOURCE=HGNC;HGNC_ID=26782
A2780cis	1:15809922-15809922	G	ENSG00000215704	ENST00000375910.3	Transcript	intron_variant	-	-	-	-	-	-	IMPACT=MODIFIER;SYMBOL=CELA2B;BIOTYPE=protein_coding;INTRON=5/7;STRAND=1;SYMBOL_SOURCE=HGNC;HGNC_ID=29995
A2780cis	1:15809922-15809922	G	ENSG00000215704	ENST00000422901.1	Transcript	downstream_gene_variant	-	-	-	-	-	-	IMPACT=MODIFIER;SYMBOL=CELA2B;BIOTYPE=protein_coding;DISTANCE=1070;STRAND=1;FLAGS=cds_start_NF,cds_end_NF;SYMBOL_SOURCE=HGNC;HGNC_ID=29995
A2780cis	1:15809922-15809922	G	ENSG00000215704	ENST00000488764.1	Transcript	upstream_gene_variant	-	-	-	-	-	-	IMPACT=MODIFIER;SYMBOL=CELA2B;BIOTYPE=processed_transcript;DISTANCE=2434;STRAND=1;SYMBOL_SOURCE=HGNC;HGNC_ID=29995
A2780cis	1:15809922-15809922	G	ENSG00000215704	ENST00000494280.1	Transcript	downstream_gene_variant	-	-	-	-	-	-	IMPACT=MODIFIER;SYMBOL=CELA2B;BIOTYPE=processed_transcript;DISTANCE=59;STRAND=1;SYMBOL_SOURCE=HGNC;HGNC_ID=29995
A2780cis	22:41545024-41545038	TTTTTTTTTTT	ENSG00000100393	ENST00000263253.7	Transcript	splice_region_variant,intron_variant	-	-	-	-	-	rs747710183	IMPACT=LOW;SYMBOL=EP300;BIOTYPE=protein_coding;INTRON=12/30;STRAND=1;SYMBOL_SOURCE=HGNC;HGNC_ID=3373;CLIN_SIG=uncertain_significance;PHENO=1
A2780cis	22:41546004-41546004	G	ENSG00000100393	ENST00000263253.7	Transcript	synonymous_variant	3838	2619	873	P	ccA/ccG	-	IMPACT=LOW;SYMBOL=EP300;BIOTYPE=protein_coding;EXON=14/31;STRAND=1;SYMBOL_SOURCE=HGNC;HGNC_ID=3373
A2780cis	14:39602972-39602972	T	ENSG00000092208	ENST00000250379.8	Transcript	intron_variant	-	-	-	-	-	-	IMPACT=MODIFIER;SYMBOL=GEMIN2;BIOTYPE=protein_coding;INTRON=8/8;STRAND=1;SYMBOL_SOURCE=HGNC;HGNC_ID=10884
A2780cis	14:39602972-39602972	T	ENSG00000092208	ENST00000308317.6	Transcript	intron_variant	-	-	-	-	-	-	IMPACT=MODIFIER;SYMBOL=GEMIN2;BIOTYPE=protein_coding;INTRON=9/9;STRAND=1;SYMBOL_SOURCE=HGNC;HGNC_ID=10884
A2780cis	14:39602972-39602972	T	ENSG00000092208	ENST00000396249.2	Transcript	intron_variant	-	-	-	-	-	-	IMPACT=MODIFIER;SYMBOL=GEMIN2;BIOTYPE=protein_coding;INTRON=8/8;STRAND=1;SYMBOL_SOURCE=HGNC;HGNC_ID=10884
A2780cis	14:39602972-39602972	T	ENSG00000092208	ENST00000412033.2	Transcript	intron_variant,NMD_transcript_variant	-	-	-	-	-	-	IMPACT=MODIFIER;SYMBOL=GEMIN2;BIOTYPE=nonsense_mediated_decay;INTRON=9/9;STRAND=1;SYMBOL_SOURCE=HGNC;HGNC_ID=10884
A2780cis	14:39602972-39602972	T	ENSG00000092208	ENST00000524781.1	Transcript	intron_variant	-	-	-	-	-	-	IMPACT=MODIFIER;SYMBOL=GEMIN2;BIOTYPE=protein_coding;INTRON=1/1;STRAND=1;FLAGS=cds_start_NF;SYMBOL_SOURCE=HGNC;HGNC_ID=10884
A2780cis	14:39602972-39602972	T	ENSG00000092208	ENST00000524980.1	Transcript	intron_variant,non_coding_transcript_variant	-	-	-	-	-	-	IMPACT=MODIFIER;SYMBOL=GEMIN2;BIOTYPE=retained_intron;INTRON=2/2;STRAND=1;SYMBOL_SOURCE=HGNC;HGNC_ID=10884
A2780cis	14:39602972-39602972	T	ENSG00000092208	ENST00000525153.1	Transcript	intron_variant,NMD_transcript_variant	-	-	-	-	-	-	IMPACT=MODIFIER;SYMBOL=GEMIN2;BIOTYPE=nonsense_mediated_decay;INTRON=10/10;STRAND=1;SYMBOL_SOURCE=HGNC;HGNC_ID=10884
A2780cis	14:39602972-39602972	T	ENSG00000092208	ENST00000529365.1	Transcript	non_coding_transcript_exon_variant	390	-	-	-	-	-	IMPACT=MODIFIER;SYMBOL=GEMIN2;BIOTYPE=retained_intron;EXON=2/2;STRAND=1;SYMBOL_SOURCE=HGNC;HGNC_ID=10884
A2780cis	14:39602972-39602972	T	ENSG00000092208	ENST00000531684.1	Transcript	downstream_gene_variant	-	-	-	-	-	-	IMPACT=MODIFIER;SYMBOL=GEMIN2;BIOTYPE=nonsense_mediated_decay;DISTANCE=1745;STRAND=1;FLAGS=cds_start_NF;SYMBOL_SOURCE=HGNC;HGNC_ID=10884
A2780cis	14:39602972-39602972	T	ENSG00000092208	ENST00000534684.2	Transcript	downstream_gene_variant	-	-	-	-	-	-	IMPACT=MODIFIER;SYMBOL=GEMIN2;BIOTYPE=protein_coding;DISTANCE=1700;STRAND=1;FLAGS=cds_start_NF,cds_end_NF;SYMBOL_SOURCE=HGNC;HGNC_ID=10884
A2780cis	18:20596820-20596820	A	ENSG00000101773	ENST00000327155.5	Transcript	missense_variant	2735	2387	796	I/N	aTt/aAt	-	IMPACT=MODERATE;SYMBOL=RBBP8;BIOTYPE=protein_coding;EXON=17/19;STRAND=1;SYMBOL_SOURCE=HGNC;HGNC_ID=9891;SIFT=deleterious(0);PolyPhen=probably_damaging(0.997)
A2780cis	18:20596820-20596820	A	ENSG00000101773	ENST00000360790.5	Transcript	missense_variant	2525	2402	801	I/N	aTt/aAt	-	IMPACT=MODERATE;SYMBOL=RBBP8;BIOTYPE=protein_coding;EXON=17/19;STRAND=1;SYMBOL_SOURCE=HGNC;HGNC_ID=9891;SIFT=deleterious(0);PolyPhen=probably_damaging(0.999)
A2780cis	18:20596820-20596820	A	ENSG00000101773	ENST00000399722.2	Transcript	missense_variant	2738	2387	796	I/N	aTt/aAt	-	IMPACT=MODERATE;SYMBOL=RBBP8;BIOTYPE=protein_coding;EXON=17/19;STRAND=1;SYMBOL_SOURCE=HGNC;HGNC_ID=9891;SIFT=deleterious(0);PolyPhen=probably_damaging(0.997)
A2780cis	18:20596820-20596820	A	ENSG00000101773	ENST00000399725.2	Transcript	intron_variant	-	-	-	-	-	-	IMPACT=MODIFIER;SYMBOL=RBBP8;BIOTYPE=protein_coding;INTRON=16/17;STRAND=1;SYMBOL_SOURCE=HGNC;HGNC_ID=9891
A2780cis	18:20596820-20596820	A	ENSG00000101773	ENST00000581687.1	Transcript	5_prime_UTR_variant	62	-	-	-	-	-	IMPACT=MODIFIER;SYMBOL=RBBP8;BIOTYPE=protein_coding;EXON=1/3;STRAND=1;SYMBOL_SOURCE=HGNC;HGNC_ID=9891
A2780cis	18:20596820-20596820	A	ENSG00000101773	ENST00000583057.1	Transcript	missense_variant	661	661	221	L/M	Ttg/Atg	-	IMPACT=MODERATE;SYMBOL=RBBP8;BIOTYPE=protein_coding;EXON=6/8;STRAND=1;FLAGS=cds_start_NF;SYMBOL_SOURCE=HGNC;HGNC_ID=9891;SIFT=deleterious_low_confidence(0.03);PolyPhen=possibly_damaging(0.488)
PE04	17:73619953-73619953	G	ENSG00000108469	ENST00000317905.5	Transcript	downstream_gene_variant	-	-	-	-	-	rs55841054	IMPACT=MODIFIER;SYMBOL=RECQL5;BIOTYPE=protein_coding;DISTANCE=2981;STRAND=-1;SYMBOL_SOURCE=HGNC;HGNC_ID=9950
PE04	17:73619953-73619953	G	ENSG00000108469	ENST00000423245.2	Transcript	downstream_gene_variant	-	-	-	-	-	rs55841054	IMPACT=MODIFIER;SYMBOL=RECQL5;BIOTYPE=protein_coding;DISTANCE=2981;STRAND=-1;SYMBOL_SOURCE=HGNC;HGNC_ID=9950
PE04	17:73619953-73619953	G	ENSG00000108469	ENST00000443199.2	Transcript	downstream_gene_variant	-	-	-	-	-	rs55841054	IMPACT=MODIFIER;SYMBOL=RECQL5;BIOTYPE=processed_transcript;DISTANCE=2972;STRAND=-1;SYMBOL_SOURCE=HGNC;HGNC_ID=9950
PE04	17:73619953-73619953	G	ENSG00000108469	ENST00000578865.1	Transcript	downstream_gene_variant	-	-	-	-	-	rs55841054	IMPACT=MODIFIER;SYMBOL=RECQL5;BIOTYPE=retained_intron;DISTANCE=2972;STRAND=-1;SYMBOL_SOURCE=HGNC;HGNC_ID=9950
PE04	17:73619953-73619953	G	ENSG00000108469	ENST00000581825.1	Transcript	downstream_gene_variant	-	-	-	-	-	rs55841054	IMPACT=MODIFIER;SYMBOL=RECQL5;BIOTYPE=protein_coding;DISTANCE=3037;STRAND=-1;FLAGS=cds_start_NF;SYMBOL_SOURCE=HGNC;HGNC_ID=9950
PE04	17:73619953-73619953	G	ENSG00000108469	ENST00000582548.1	Transcript	downstream_gene_variant	-	-	-	-	-	rs55841054	IMPACT=MODIFIER;SYMBOL=RECQL5;BIOTYPE=protein_coding;DISTANCE=4524;STRAND=-1;FLAGS=cds_start_NF,cds_end_NF;SYMBOL_SOURCE=HGNC;HGNC_ID=9950
A2780	17:73619954-73619954	G	ENSG00000108469	ENST00000317905.5	Transcript	downstream_gene_variant	-	-	-	-	-	rs55894182	IMPACT=MODIFIER;SYMBOL=RECQL5;BIOTYPE=protein_coding;DISTANCE=2980;STRAND=-1;SYMBOL_SOURCE=HGNC;HGNC_ID=9950
A2780	17:73619954-73619954	G	ENSG00000108469	ENST00000423245.2	Transcript	downstream_gene_variant	-	-	-	-	-	rs55894182	IMPACT=MODIFIER;SYMBOL=RECQL5;BIOTYPE=protein_coding;DISTANCE=2980;STRAND=-1;SYMBOL_SOURCE=HGNC;HGNC_ID=9950
A2780	17:73619954-73619954	G	ENSG00000108469	ENST00000443199.2	Transcript	downstream_gene_variant	-	-	-	-	-	rs55894182	IMPACT=MODIFIER;SYMBOL=RECQL5;BIOTYPE=processed_transcript;DISTANCE=2971;STRAND=-1;SYMBOL_SOURCE=HGNC;HGNC_ID=9950
A2780	17:73619954-73619954	G	ENSG00000108469	ENST00000578865.1	Transcript	downstream_gene_variant	-	-	-	-	-	rs55894182	IMPACT=MODIFIER;SYMBOL=RECQL5;BIOTYPE=retained_intron;DISTANCE=2971;STRAND=-1;SYMBOL_SOURCE=HGNC;HGNC_ID=9950
A2780	17:73619954-73619954	G	ENSG00000108469	ENST00000581825.1	Transcript	downstream_gene_variant	-	-	-	-	-	rs55894182	IMPACT=MODIFIER;SYMBOL=RECQL5;BIOTYPE=protein_coding;DISTANCE=3036;STRAND=-1;FLAGS=cds_start_NF;SYMBOL_SOURCE=HGNC;HGNC_ID=9950
A2780	17:73619954-73619954	G	ENSG00000108469	ENST00000582548.1	Transcript	downstream_gene_variant	-	-	-	-	-	rs55894182	IMPACT=MODIFIER;SYMBOL=RECQL5;BIOTYPE=protein_coding;DISTANCE=4523;STRAND=-1;FLAGS=cds_start_NF,cds_end_NF;SYMBOL_SOURCE=HGNC;HGNC_ID=9950
A2780	17:73619955-73619958	-	ENSG00000108469	ENST00000317905.5	Transcript	downstream_gene_variant	-	-	-	-	-	rs10578377	IMPACT=MODIFIER;SYMBOL=RECQL5;BIOTYPE=protein_coding;DISTANCE=2976;STRAND=-1;SYMBOL_SOURCE=HGNC;HGNC_ID=9950;AF=0.9629
A2780	17:73619955-73619958	-	ENSG00000108469	ENST00000423245.2	Transcript	downstream_gene_variant	-	-	-	-	-	rs10578377	IMPACT=MODIFIER;SYMBOL=RECQL5;BIOTYPE=protein_coding;DISTANCE=2976;STRAND=-1;SYMBOL_SOURCE=HGNC;HGNC_ID=9950;AF=0.9629
A2780	17:73619955-73619958	-	ENSG00000108469	ENST00000443199.2	Transcript	downstream_gene_variant	-	-	-	-	-	rs10578377	IMPACT=MODIFIER;SYMBOL=RECQL5;BIOTYPE=processed_transcript;DISTANCE=2967;STRAND=-1;SYMBOL_SOURCE=HGNC;HGNC_ID=9950;AF=0.9629
A2780	17:73619955-73619958	-	ENSG00000108469	ENST00000581825.1	Transcript	downstream_gene_variant	-	-	-	-	-	rs10578377	IMPACT=MODIFIER;SYMBOL=RECQL5;BIOTYPE=protein_coding;DISTANCE=3032;STRAND=-1;FLAGS=cds_start_NF;SYMBOL_SOURCE=HGNC;HGNC_ID=9950;AF=0.9629
A2780	17:73619955-73619958	-	ENSG00000108469	ENST00000582548.1	Transcript	downstream_gene_variant	-	-	-	-	-	rs10578377	IMPACT=MODIFIER;SYMBOL=RECQL5;BIOTYPE=protein_coding;DISTANCE=4519;STRAND=-1;FLAGS=cds_start_NF,cds_end_NF;SYMBOL_SOURCE=HGNC;HGNC_ID=9950;AF=0.9629
A2780	2:220072631-220072631	A	ENSG00000158552	ENST00000289528.5	Transcript	missense_variant	500	305	102	R/H	cGc/cAc	rs764975251	IMPACT=MODERATE;SYMBOL=ZFAND2B;BIOTYPE=protein_coding;EXON=4/9;STRAND=1;SYMBOL_SOURCE=HGNC;HGNC_ID=25206;SIFT=tolerated(0.25);PolyPhen=benign(0.174)
A2780	2:220072631-220072631	A	ENSG00000115657	ENST00000295750.4	Transcript	downstream_gene_variant	-	-	-	-	-	rs764975251	IMPACT=MODIFIER;SYMBOL=ABCB6;BIOTYPE=protein_coding;DISTANCE=1863;STRAND=-1;FLAGS=cds_start_NF;SYMBOL_SOURCE=HGNC;HGNC_ID=47
A2780	2:220072631-220072631	A	ENSG00000158552	ENST00000409097.1	Transcript	missense_variant	362	305	102	R/H	cGc/cAc	rs764975251	IMPACT=MODERATE;SYMBOL=ZFAND2B;BIOTYPE=protein_coding;EXON=5/7;STRAND=1;SYMBOL_SOURCE=HGNC;HGNC_ID=25206;SIFT=deleterious(0.02);PolyPhen=probably_damaging(0.931)
A2780	2:220072631-220072631	A	ENSG00000158552	ENST00000409206.1	Transcript	missense_variant	385	305	102	R/H	cGc/cAc	rs764975251	IMPACT=MODERATE;SYMBOL=ZFAND2B;BIOTYPE=protein_coding;EXON=5/6;STRAND=1;SYMBOL_SOURCE=HGNC;HGNC_ID=25206;SIFT=deleterious(0.05);PolyPhen=benign(0.174)
A2780	2:220072631-220072631	A	ENSG00000158552	ENST00000409217.1	Transcript	missense_variant	478	305	102	R/H	cGc/cAc	rs764975251	IMPACT=MODERATE;SYMBOL=ZFAND2B;BIOTYPE=protein_coding;EXON=4/7;STRAND=1;SYMBOL_SOURCE=HGNC;HGNC_ID=25206;SIFT=tolerated(0.24);PolyPhen=probably_damaging(0.956)
A2780	2:220072631-220072631	A	ENSG00000158552	ENST00000409319.1	Transcript	missense_variant	418	305	102	R/H	cGc/cAc	rs764975251	IMPACT=MODERATE;SYMBOL=ZFAND2B;BIOTYPE=protein_coding;EXON=4/4;STRAND=1;SYMBOL_SOURCE=HGNC;HGNC_ID=25206;SIFT=tolerated(0.27);PolyPhen=benign(0.174)
A2780	2:220072631-220072631	A	ENSG00000158552	ENST00000409336.1	Transcript	missense_variant	363	305	102	R/H	cGc/cAc	rs764975251	IMPACT=MODERATE;SYMBOL=ZFAND2B;BIOTYPE=protein_coding;EXON=5/10;STRAND=1;SYMBOL_SOURCE=HGNC;HGNC_ID=25206;SIFT=tolerated(0.25);PolyPhen=benign(0.174)
A2780	2:220072631-220072631	A	ENSG00000158552	ENST00000409412.1	Transcript	missense_variant	362	305	102	R/H	cGc/cAc	rs764975251	IMPACT=MODERATE;SYMBOL=ZFAND2B;BIOTYPE=protein_coding;EXON=5/5;STRAND=1;SYMBOL_SOURCE=HGNC;HGNC_ID=25206;SIFT=tolerated(0.27);PolyPhen=benign(0.174)
A2780	2:220072631-220072631	A	ENSG00000158552	ENST00000409594.1	Transcript	missense_variant	500	305	102	R/H	cGc/cAc	rs764975251	IMPACT=MODERATE;SYMBOL=ZFAND2B;BIOTYPE=protein_coding;EXON=4/5;STRAND=1;SYMBOL_SOURCE=HGNC;HGNC_ID=25206;SIFT=deleterious(0.05);PolyPhen=benign(0.174)
A2780	2:220072631-220072631	A	ENSG00000158552	ENST00000422255.1	Transcript	missense_variant	368	305	102	R/H	cGc/cAc	rs764975251	IMPACT=MODERATE;SYMBOL=ZFAND2B;BIOTYPE=protein_coding;EXON=5/7;STRAND=1;FLAGS=cds_end_NF;SYMBOL_SOURCE=HGNC;HGNC_ID=25206;SIFT=deleterious(0.02);PolyPhen=probably_damaging(0.931)
A2780	2:220072631-220072631	A	ENSG00000158552	ENST00000425849.1	Transcript	upstream_gene_variant	-	-	-	-	-	rs764975251	IMPACT=MODIFIER;SYMBOL=ZFAND2B;BIOTYPE=protein_coding;DISTANCE=549;STRAND=1;FLAGS=cds_start_NF;SYMBOL_SOURCE=HGNC;HGNC_ID=25206
A2780	2:220072631-220072631	A	ENSG00000158552	ENST00000436556.1	Transcript	downstream_gene_variant	-	-	-	-	-	rs764975251	IMPACT=MODIFIER;SYMBOL=ZFAND2B;BIOTYPE=protein_coding;DISTANCE=488;STRAND=1;FLAGS=cds_end_NF;SYMBOL_SOURCE=HGNC;HGNC_ID=25206
A2780	2:220072631-220072631	A	ENSG00000115657	ENST00000439002.2	Transcript	downstream_gene_variant	-	-	-	-	-	rs764975251	IMPACT=MODIFIER;SYMBOL=ABCB6;BIOTYPE=protein_coding;DISTANCE=1863;STRAND=-1;SYMBOL_SOURCE=HGNC;HGNC_ID=47
A2780	2:220072631-220072631	A	ENSG00000115657	ENST00000443805.1	Transcript	downstream_gene_variant	-	-	-	-	-	rs764975251	IMPACT=MODIFIER;SYMBOL=ABCB6;BIOTYPE=nonsense_mediated_decay;DISTANCE=1867;STRAND=-1;FLAGS=cds_start_NF;SYMBOL_SOURCE=HGNC;HGNC_ID=47
A2780	2:220072631-220072631	A	ENSG00000158552	ENST00000444522.2	Transcript	missense_variant	326	305	102	R/H	cGc/cAc	rs764975251	IMPACT=MODERATE;SYMBOL=ZFAND2B;BIOTYPE=protein_coding;EXON=4/6;STRAND=1;SYMBOL_SOURCE=HGNC;HGNC_ID=25206;SIFT=deleterious(0.02);PolyPhen=probably_damaging(0.931)
A2780	2:220072631-220072631	A	ENSG00000198925	ENST00000446716.1	Transcript	downstream_gene_variant	-	-	-	-	-	rs764975251	IMPACT=MODIFIER;SYMBOL=ATG9A;BIOTYPE=nonsense_mediated_decay;DISTANCE=1863;STRAND=-1;FLAGS=cds_start_NF;SYMBOL_SOURCE=HGNC;HGNC_ID=22408
A2780	2:220072631-220072631	A	ENSG00000158552	ENST00000448496.1	Transcript	3_prime_UTR_variant,NMD_transcript_variant	406	-	-	-	-	rs764975251	IMPACT=MODIFIER;SYMBOL=ZFAND2B;BIOTYPE=nonsense_mediated_decay;EXON=4/6;STRAND=1;SYMBOL_SOURCE=HGNC;HGNC_ID=25206
A2780	2:220072631-220072631	A	ENSG00000158552	ENST00000464902.1	Transcript	non_coding_transcript_exon_variant	492	-	-	-	-	rs764975251	IMPACT=MODIFIER;SYMBOL=ZFAND2B;BIOTYPE=retained_intron;EXON=3/6;STRAND=1;SYMBOL_SOURCE=HGNC;HGNC_ID=25206
A2780	2:220072631-220072631	A	ENSG00000158552	ENST00000468301.1	Transcript	non_coding_transcript_exon_variant	440	-	-	-	-	rs764975251	IMPACT=MODIFIER;SYMBOL=ZFAND2B;BIOTYPE=processed_transcript;EXON=4/4;STRAND=1;SYMBOL_SOURCE=HGNC;HGNC_ID=25206
A2780	2:220072631-220072631	A	ENSG00000158552	ENST00000469596.1	Transcript	intron_variant,non_coding_transcript_variant	-	-	-	-	-	rs764975251	IMPACT=MODIFIER;SYMBOL=ZFAND2B;BIOTYPE=processed_transcript;INTRON=2/4;STRAND=1;SYMBOL_SOURCE=HGNC;HGNC_ID=25206
A2780	2:220072631-220072631	A	ENSG00000158552	ENST00000475533.1	Transcript	non_coding_transcript_exon_variant	314	-	-	-	-	rs764975251	IMPACT=MODIFIER;SYMBOL=ZFAND2B;BIOTYPE=retained_intron;EXON=3/8;STRAND=1;SYMBOL_SOURCE=HGNC;HGNC_ID=25206
A2780	2:220072631-220072631	A	ENSG00000158552	ENST00000476713.1	Transcript	downstream_gene_variant	-	-	-	-	-	rs764975251	IMPACT=MODIFIER;SYMBOL=ZFAND2B;BIOTYPE=retained_intron;DISTANCE=133;STRAND=1;SYMBOL_SOURCE=HGNC;HGNC_ID=25206
A2780	2:220072631-220072631	A	ENSG00000115657	ENST00000485773.1	Transcript	downstream_gene_variant	-	-	-	-	-	rs764975251	IMPACT=MODIFIER;SYMBOL=ABCB6;BIOTYPE=retained_intron;DISTANCE=1863;STRAND=-1;SYMBOL_SOURCE=HGNC;HGNC_ID=47
A2780	2:220072631-220072631	A	ENSG00000158552	ENST00000486734.1	Transcript	non_coding_transcript_exon_variant	225	-	-	-	-	rs764975251	IMPACT=MODIFIER;SYMBOL=ZFAND2B;BIOTYPE=retained_intron;EXON=4/6;STRAND=1;SYMBOL_SOURCE=HGNC;HGNC_ID=25206
A2780	2:220072631-220072631	A	ENSG00000115657	ENST00000487380.1	Transcript	downstream_gene_variant	-	-	-	-	-	rs764975251	IMPACT=MODIFIER;SYMBOL=ABCB6;BIOTYPE=retained_intron;DISTANCE=1863;STRAND=-1;SYMBOL_SOURCE=HGNC;HGNC_ID=47
A2780	2:220072631-220072631	A	ENSG00000158552	ENST00000489197.1	Transcript	non_coding_transcript_exon_variant	746	-	-	-	-	rs764975251	IMPACT=MODIFIER;SYMBOL=ZFAND2B;BIOTYPE=retained_intron;EXON=2/2;STRAND=1;SYMBOL_SOURCE=HGNC;HGNC_ID=25206
A2780	2:220072631-220072631	A	ENSG00000115657	ENST00000492543.1	Transcript	downstream_gene_variant	-	-	-	-	-	rs764975251	IMPACT=MODIFIER;SYMBOL=ABCB6;BIOTYPE=retained_intron;DISTANCE=2802;STRAND=-1;SYMBOL_SOURCE=HGNC;HGNC_ID=47
A2780	2:220072631-220072631	A	ENSG00000115657	ENST00000497882.1	Transcript	downstream_gene_variant	-	-	-	-	-	rs764975251	IMPACT=MODIFIER;SYMBOL=ABCB6;BIOTYPE=retained_intron;DISTANCE=1863;STRAND=-1;SYMBOL_SOURCE=HGNC;HGNC_ID=47
A2780	10:135141181-135141181	A	ENSG00000198546	ENST00000368554.4	Transcript	intron_variant	-	-	-	-	-	rs34730823	IMPACT=MODIFIER;SYMBOL=ZNF511;BIOTYPE=protein_coding;INTRON=4/7;STRAND=1;SYMBOL_SOURCE=HGNC;HGNC_ID=28445
